# Supplementary material for: Effects of heat treatment on the temperature coefficient of resistivity of laser fabricated NiCr flexible sensors
Source: J Mater Sci Mater Eng. 2026 Feb 26;21(1):56. doi: 10.1186/s40712-026-00430-z (PMC13043575; doi:10.1186/s40712-026-00430-z)
Supplement: Supplementary file 1 — Supplementary Material 1. [file 40712_2026_430_MOESM1_ESM.zip]

Archive with 10 entries (10 files):
- calculate_fwhm.sci
- integrate_peak.sci
- O 1s FWHM.sci
- O 1s XPS.sci
- Si 2p FWHM.sci
- Si 2p XPS.sci
- Ni 2p FWHM.sci
- Ni 2p XPS.sci
- Cr 2p FWHM.sci
- Cr 2p XPS.sci
