# Supplementary material for: Effects of heat treatment on the temperature coefficient of resistivity of laser fabricated NiCr flexible sensors
Source: J Mater Sci Mater Eng. 2026 Feb 26;21(1):56. doi: 10.1186/s40712-026-00430-z (PMC13043575; doi:10.1186/s40712-026-00430-z)
Supplement: Supplementary file 1 — Supplementary Material 1. [file 40712_2026_430_MOESM1_ESM.zip › calculate_fwhm.sci]

function fwhm = calculate_fwhm(x, y)
    // Flatten baseline
    y = y - min(y);
    
    peak_max = max(y);
    half_max = peak_max / 2;

    crossings = [];

    for i = 1:length(x)-1
        if (y(i) < half_max & y(i+1) >= half_max) | (y(i) > half_max & y(i+1) <= half_max) then
            // Linear interpolation between y(i) and y(i+1)
            slope = (y(i+1) - y(i)) / (x(i+1) - x(i));
            x_half = x(i) + (half_max - y(i)) / slope;
            crossings($+1) = x_half;
        end
    end

    if length(crossings) >= 2 then
        fwhm = abs(crossings($) - crossings(1));
    else
        fwhm = -1; // Not enough crossings
    end
endfunction
