# Supplementary material for: Effects of heat treatment on the temperature coefficient of resistivity of laser fabricated NiCr flexible sensors
Source: J Mater Sci Mater Eng. 2026 Feb 26;21(1):56. doi: 10.1186/s40712-026-00430-z (PMC13043575; doi:10.1186/s40712-026-00430-z)
Supplement: Supplementary file 1 — Supplementary Material 1. [file 40712_2026_430_MOESM1_ESM.zip › integrate_peak.sci]

function area = integrate_peak(b_E, intensity, center, window)
    lower = center - window;
    upper = center + window;
    
    // Logical index to get values within the range
    indices = find(b_E >= lower & b_E <= upper);
    
    if length(indices) > 1 then
        x = b_E(indices);
        y = intensity(indices);
        
        //Ensure x is ascending
        if x(1) > x($) then
            x = x($:-1:1);
            y = y($:-1:1);
        end
        
        area = inttrap(x, y);
    else
        area = 0; // Not enough points to integrate
    end
endfunction
