# Supplementary material for: Effects of heat treatment on the temperature coefficient of resistivity of laser fabricated NiCr flexible sensors
Source: J Mater Sci Mater Eng. 2026 Feb 26;21(1):56. doi: 10.1186/s40712-026-00430-z (PMC13043575; doi:10.1186/s40712-026-00430-z)
Supplement: Supplementary file 1 — Supplementary Material 1. [file 40712_2026_430_MOESM1_ESM.zip › O 1s XPS.sci]

// blue = 9
// red = 21
// green = 14
// pink = 29
// other red = 19
// cyan = 18
// magenta = 23
// brown = 27

close
clear
clc

// Function for integration
exec("integrate_peak.sci", -1);     // Suppress output until called later.

// Load data from first file 
data1 = fscanfMat("BM XPS.txt");    // Assumes data.txt has two columns: Binding energy & Intensity
b_E1 = data1(:, 1);                 // First column: Binding energy
intensity1 = data1(:, 2);           // Second column: Intensity
bg1 = data1(:, 3);                  // Baseline intensity

// Load data from second file 
data2 = fscanfMat("475C 3hr XPS.txt"); // Assumes data.txt has two columns: Binding energy & Intensity
b_E2 = data2(:, 1);                 // First column: Binding energy
intensity2 = data2(:, 2);           // Second column: Intensity
bg2 = data2(:, 3);                  // Baseline intensity

// Load data from third file 
data3 = fscanfMat("600C 5hr XPS.txt"); // Assumes data.txt has two columns: Binding energy & Intensity
b_E3 = data3(:, 1);                 // First column: Binding energy
//char_peaks = data3(:, 2:4);       // Extract the 5 characteristic curves
intensity3 = data3(:, 5);           // Second column: Intensity
bg3 = data3(:, 6);                  // Baseline intensity

// Normalize the intensity
int_norm1 = intensity1/max(intensity1); // Scale from 0 to 1. 
int_norm2 = intensity2/max(intensity2)+0.5; // Scale from 1 to 2. 
int_norm3 = intensity3/max(intensity3)+1; // Scale from 2 to 3. 
bg1_norm = bg1/max(intensity1);
bg2_norm = bg2/max(intensity2)+0.5;
bg3_norm = bg3/max(intensity3)+1;

//-----------------------------------------------------------------------------

// Find the area under the curve
integ_wind = 10; //+ - range around peak
peak = 535; // For O₂

area1 = integrate_peak(b_E1, abs(intensity1 - bg1), peak, integ_wind);
area2 = integrate_peak(b_E2, abs(intensity2 - bg2), peak, integ_wind);
area3 = integrate_peak(b_E3, abs(intensity3 - bg3), peak, integ_wind);

disp("O 1s Peak Area ---  BM: " + string(area1));
disp("O 1s Peak Area - 475°C: " + string(area2));
disp("O 1s Peak Area - 600°C: " + string(area3));

// Create figure
f = scf(0);
clf();

// Plot envelope of each sample
plot2d(b_E1, int_norm1, 9);
plot2d(b_E2, int_norm2, 14)
plot2d(b_E3, int_norm3, 21)

// Plot baseline intensity of each sample
plot2d(b_E1, bg1_norm, 9);
plot2d(b_E2, bg2_norm, 14);
plot2d(b_E3, bg3_norm, 21);

//-----------------------------------------------------------------------------

// Plot Area under curve
idx1 = find(b_E1 >= peak - integ_wind & b_E1 <= peak + integ_wind);
x1 = b_E1(idx1);
y1 = int_norm1(idx1);

idx2 = find(b_E2 >= peak - integ_wind & b_E2 <= peak + integ_wind);
x2 = b_E2(idx2);
y2 = int_norm2(idx2);

idx3 = find(b_E3 >= peak - integ_wind & b_E3 <= peak + integ_wind);
x3 = b_E3(idx3);
y3 = int_norm3(idx3);

x_fill3 = [x3; x3($:-1:1)];
y_fill3 = [bg3_norm(idx3); y3($:-1:1)];
xfpoly(x_fill3, y_fill3, 21);

x_fill2 = [x2; x2($:-1:1)];
y_fill2 = [bg2_norm(idx2); y2($:-1:1)];
xfpoly(x_fill2, y_fill2, 14);

x_fill1 = [x1; x1($:-1:1)];
y_fill1 = [bg1_norm(idx1); y1($:-1:1)];
xfpoly(x_fill1, y_fill1, 9);

// Replot curves over fill to appear on top
plot2d(b_E1, int_norm1, 9);
plot2d(b_E2, int_norm2, 14)

//-----------------------------------------------------------------------------

// Define characteristic peaks for Cr 2p (adjust these values as needed)
o_peaks = [530.2, 530.2, 532.2];  // Cr⁰ and Cr₂O₃ positions
peak_labels = ["NiO", "Cr2O3", "SiO"];

// Add vertical lines and labels for characteristic peaks
for i = 1:length(o_peaks)
    xpoly([o_peaks(i), o_peaks(i)], [0, 2.25], "lines");
    e = gce();
    e.line_style = 3;  // Dashed line
    e.thickness = 1;
    e.foreground = color("black");
    
    // Add peak labels
    xstring(o_peaks(i), 2.2-0.1*i, peak_labels(i));
    e = gce();
    e.font_size = 3;
//    e.font_angle = 0;
end

//-----------------------------------------------------------------------------

// Add a legend
legend = legend("Base Metal","475°C HT 3 Hour", "600°C HT 5 Hour", ["out_upper_right"])
legend.font_size = 3;
xlabel("Binding Energy (eV)", "font_size", 3);
ylabel("Intensity (a.u.)", "font_size", 3);
//title("O 1s Spectra with HT Temp", "font_size", 5);

// Adjust graph
a = gca();
a.axes_reverse(2) = "off";
a.y_ticks = tlist(["ticks", "locations", "labels"], [], [])
a.font_size = 3;

// ----------------------------------------------------------------------------

// Save area into 3 separate files
element = "O 1s";

// Base Metal
fd = mopen("BM_area.txt", "wt");  // "wt" = write text mode
mfprintf(fd, "Element: %s\n", element);
mfprintf(fd, "Peak Center: %.2f eV\n", peak);
mfprintf(fd, "Area: %.6f\n", area1);
mfprintf(fd, "----------\n");
mclose(fd);

// 475C 3 Hours
fd = mopen("475C_area.txt", "wt");  // "wt" = write text mode
mfprintf(fd, "Element: %s\n", element);
mfprintf(fd, "Peak Center: %.2f eV\n", peak);
mfprintf(fd, "Area: %.6f\n", area2);
mfprintf(fd, "----------\n")
mclose(fd);

// 600C 5 Hours
fd = mopen("600C_area.txt", "wt");  // "wt" = write text mode
mfprintf(fd, "Element: %s\n", element);
mfprintf(fd, "Peak Center: %.2f eV\n", peak);
mfprintf(fd, "Area: %.6f\n", area3);
mfprintf(fd, "----------\n")
mclose(fd);
