# Supplementary material for: Effects of heat treatment on the temperature coefficient of resistivity of laser fabricated NiCr flexible sensors
Source: J Mater Sci Mater Eng. 2026 Feb 26;21(1):56. doi: 10.1186/s40712-026-00430-z (PMC13043575; doi:10.1186/s40712-026-00430-z)
Supplement: Supplementary file 1 — Supplementary Material 1. [file 40712_2026_430_MOESM1_ESM.zip › Si 2p FWHM.sci]

// blue = 9
// red = 21
// green = 14
// pink = 29
// other red = 19
// cyan = 18
// magenta = 23
// brown = 27

close
clear
clc

// Function for integration
exec("calculate_fwhm.sci", -1);     // Suppress output until called later.

// Load data from first file 
data1 = fscanfMat("BM XPS.txt");    // Assumes data.txt has two columns: Binding energy & Intensity
x1 = data1(:, 1);                 // First column: Binding energy
y1 = data1(:, 5);           // Second column: Intensity

// Load data from second file 
data2 = fscanfMat("475C 3hr XPS.txt"); // Assumes data.txt has two columns: Binding energy & Intensity
x2 = data2(:, 1);                 // First column: Binding energy
y2 = data2(:, 4);           // Second column: Intensity

// Load data from third file 
data3 = fscanfMat("600C 5hr XPS.txt"); // Assumes data.txt has two columns: Binding energy & Intensity
x3 = data3(:, 1);                 // First column: Binding energy
y3 = data3(:, 7);           // Second column: Intensity

// Normalize the intensity
y1 = y1/max(y1); // Scale from 0 to 1. 
y2 = y2/max(y2)+0.1; // Scale from 1 to 2. 
y3 = y3/max(y3)+0.3; // Scale from 2 to 3. 

//-----------------------------------------------------------------------------
integ_wind = 2; //+ - range around peak
peak = 102.4; // For SiO₂

idx1 = find(x1 >= peak - integ_wind & x1 <= peak + integ_wind);
x1_peak = x1(idx1); y1_peak = y1(idx1);

idx2 = find(x2 >= peak - integ_wind & x2 <= peak + integ_wind);
x2_peak = x2(idx2); y2_peak = y2(idx2);

idx3 = find(x3 >= peak - integ_wind & x3 <= peak + integ_wind);
x3_peak = x3(idx3); y3_peak = y3(idx3);

// Call FWHM Function 
fwhm1 = calculate_fwhm(x1_peak, y1_peak);
fwhm2 = calculate_fwhm(x2_peak, y2_peak);
fwhm3 = calculate_fwhm(x3_peak, y3_peak);

// Display 
disp("FWHM (Base Metal): " + string(fwhm1) + " eV");
disp("FWHM (475°C): " + string(fwhm2) + " eV");
disp("FWHM (600°C): " + string(fwhm3) + " eV");

//-----------------------------------------------------------------------------

// Plot envelope of each sample
plot2d(x1, y1, 9);
plot2d(x2, y2, 14);
plot2d(x3, y3, 21);

// Define characteristic peaks for Si 2p (adjust these values as needed)
si_peaks = [102.4, 103];  // SiO₂ and Si⁰/SiO₂/NiSiO₃ positions
peak_labels = ["SiO₂" "Si⁰/SiO₂/NiSiO₃"];

// Add vertical lines and labels for characteristic peaks
for i = 1:length(si_peaks)
    xpoly([si_peaks(i), si_peaks(i)], [0.75, 1.5], "lines");
    e = gce();
    e.line_style = 3;  // Dashed line
    e.thickness = 1;
    e.foreground = color("black");
    
    // Add peak labels
    xstring(si_peaks(i), 1.5-0.1*i, peak_labels(i));
    e = gce();
    e.font_size = 3;
//    e.font_angle = 0;
end

//-----------------------------------------------------------------------------

//Add a legend
legend = legend("Base Metal","475°C HT 3 Hour", "600°C HT 5 Hour", ["out_upper_right"])
legend.font_size = 3;
xlabel("Binding Energy (eV)", "font_size", 3);
ylabel("Intensity (a.u.)", "font_size", 3);
title("Si 2p Spectra with HT Temp", "font_size", 5);

// Adjust graph
a = gca();
a.axes_reverse(2) = "off";
a.y_ticks = tlist(["ticks", "locations", "labels"], [], [])
a.font_size = 3;

// ----------------------------------------------------------------------------

// Base Metal
fd = mopen("Si_FWHM.txt", "wt");  // "wt" = write text mode
mfprintf(fd, "Sample: Base Metal");
mfprintf(fd, "Peak Center: %.2f eV\n", peak);
mfprintf(fd, "FWHM: %.6f\n", fwhm1);
mfprintf(fd, "----------\n");

mfprintf(fd, "Sample: 475°C HT 3 Hour");
mfprintf(fd, "Peak Center: %.2f eV\n", peak);
mfprintf(fd, "FWHM: %.6f\n", fwhm2);
mfprintf(fd, "----------\n");

mfprintf(fd, "Sample: 600°C HT 5 Hour");
mfprintf(fd, "Peak Center: %.2f eV\n", peak);
mfprintf(fd, "FWHM: %.6f\n", fwhm3);
mfprintf(fd, "----------\n");

mclose(fd);
